# Supplementary material for: A Scoping Review of the Evidence on Prevalence of Feline Upper Respiratory Tract Infections and Associated Risk Factors
Source: Vet Sci. 2024 May 22;11(6):232. doi: 10.3390/vetsci11060232 (PMC11209048; doi:10.3390/vetsci11060232)
Supplement: Supplementary file 1 [file vetsci-11-00232-s001.zip]

Archive with 1 entries (1 files):
- vetsci-2973943-supplementary.pdf
